# Supplementary material for: Exploring the Binding Pattern of Geraniol with Acetylcholinesterase through In Silico Docking, Molecular Dynamics Simulation, and In Vitro Enzyme Inhibition Kinetics Studies
Source: Cells. 2021 Dec 14;10(12):3533. doi: 10.3390/cells10123533 (PMC8700130; doi:10.3390/cells10123533)
Supplement: Supplementary file 1 [file cells-10-03533-s001.zip]

Archive with 1 entries (1 files):
- cells-1445216-supplementary.pdf
